# Supplementary material for: Complete mitochondrial genomes of living and extinct pigeons revise the timing of the columbiform radiation
Source: BMC Evol Biol. 2016 Oct 26;16:230. doi: 10.1186/s12862-016-0800-3 (PMC5080718; doi:10.1186/s12862-016-0800-3)
Supplement: Additional file 2: Table S1. — Divergence times estimates from BEAST, MCMCTREE and Reltime, including minimum and maximum 95 % CI. Node numbers refer to Additional file 1: Figure S1. (XLSX 10 kb) [file 12862_2016_800_MOESM2_ESM.xlsx]

## Sheet: Sheet1
Additional file 1 : Table S1: Divergence times estimates
	Reltime			BEAST			MCMCTREE
Node	Div. time	lower 95%CI	higher 95%CI	Div. time	lower 95%CI	higher 95%CI	Div. time	lower 95%CI	higher 95%CI
31	0.211123	0.06761	0.408867	0.2439	0.1455	0.3554	0.356	0.24	0.5
32	1.59019	0.991061	2.33012	1.2339	0.8227	1.7185	1.749	1.27	2.3
33	0.719961	0.398993	1.13229	0.5171	0.3072	0.7425	0.766	0.53	1.07
34	14.9339	10.5923	19.884	10.7311	7.6046	14.0926	15.251	11.75	18.93
35	17.4329	12.6151	22.8218	12.761	9.1397	16.4078	17.781	13.78	21.93
36	0.171597	0.061232	0.322552	0.1125	0.0562	0.1828	0.162	0.09	0.26
37	0.16257	0.043477	0.328191	0.1118	0.0567	0.1801	0.174	0.09	0.29
38	17.5723	12.6565	23.0967	12.4112	9.0334	16.2573	17.712	13.63	21.88
39	21.1266	15.5773	27.2072	16.1746	11.7363	20.5069	21.703	16.89	26.53
40	6.39251	4.40064	8.71894	5.1658	3.5776	6.9134	7.773	5.8	9.97
41	22.7266	16.4185	29.7945	17.7966	13.1718	22.6912	23.461	18.3	28.66
42	24.0094	17.6603	30.986	18.7785	13.9201	23.9405	24.92	19.46	30.46
43	27.3981	20.5259	34.7792	22.4015	16.9257	28.3524	28.04	21.95	34.03
44	11.2868	7.80625	15.3379	8.6059	6.021	11.2664	11.448	8.73	14.35
45	17.4368	12.1509	23.5535	13.0581	9.5038	17.3233	17.275	13.31	21.34
46	22.4219	15.8815	29.8878	18.1072	13.5693	23.184	22.658	17.71	27.75
47	26.1333	18.7247	34.5016	21.1068	15.4617	26.8443	25.946	20.33	31.67
48	26.4306	19.159	34.5498	21.4604	15.9425	27.4165	26.908	21.09	32.86
49	26.0418	18.7975	34.1657	20.6786	15.0852	26.499	25.602	19.93	31.28
50	27.7337	20.3708	35.8376	22.446	17.0094	28.7746	28.075	21.99	34.19
51	19.1979	13.7173	25.4046	14.9294	11.1824	19.5503	19.23	14.92	23.64
52	24.5247	17.8863	31.8892	19.6153	14.6167	24.9543	24.846	19.38	30.36
53	28.2879	20.9975	36.2121	22.9856	17.0709	28.9344	28.857	22.6	35.12
54	19.1991	13.9498	25.0459	13.9349	9.7292	18.3753	19.824	15.38	24.56
55	28.7917	21.5708	36.5468	23.6122	17.5966	29.794	29.513	23.13	35.83
56	29.9961	22.7867	37.5881	24.7278	18.8585	31.2806	30.829	24.2	37.33
57	31.657	23.018	41.2721	24.4724	17.9299	31.6577	24.842	18.89	30.9
58	57.5	40	70	51.5109	40.8398	62.4888	50.748	40.36	60.03
Node numbers refer to Supplementary Figure 1.
